# Supplementary material for: Longitudinal imaging highlights preferential basal ganglia circuit atrophy in Huntington’s disease
Source: Brain Commun. 2023 Aug 18;5(5):fcad214. doi: 10.1093/braincomms/fcad214 (PMC10516592; doi:10.1093/braincomms/fcad214)
Supplement: fcad214_Supplementary_Data [file fcad214_supplementary_data.zip]

Archive with 2 entries (2 files):
- Supplementary_figures.docx
- Supplementary_tables.docx
